# Supplementary material for: Improving PFAS Rejection by Ultrafiltration Membranes via Polyelectrolyte Multilayer Coating
Source: Membranes (Basel). 2025 Jun 7;15(6):172. doi: 10.3390/membranes15060172 (PMC12195447; doi:10.3390/membranes15060172)
Supplement: Supplementary file 1 [file membranes-15-00172-s001.zip]

Archive with 1 entries (1 files):
- membranes-3658392-supplementary.pdf
